# Supplementary material for: Antibiotics Modulate Intestinal Regeneration
Source: Biology (Basel). 2021 Mar 19;10(3):236. doi: 10.3390/biology10030236 (PMC8003396; doi:10.3390/biology10030236)
Supplement: Supplementary file 1 [file biology-10-00236-s001.zip]

Archive with 5 entries (5 files):
- biology-1140140-conversion supplementary.docx
- FigureS1 Survival rate.tif
- FigureS2.jpg
- SchemeS2.tif
- SchemeSI.tif
